# Supplementary material for: Antimicrobial Behavior and Cytotoxicity of Indocyanine Green in Combination with Visible Light and Water-Filtered Infrared A Radiation against Periodontal Bacteria and Subgingival Biofilm
Source: Biomedicines. 2022 Apr 20;10(5):956. doi: 10.3390/biomedicines10050956 (PMC9138561; doi:10.3390/biomedicines10050956)
Supplement: Supplementary file 1 [file biomedicines-10-00956-s001.zip]

Archive with 1 entries (1 files):
- biomedicines-1650499-supplementary.pdf
